# Supplementary material for: A Re-Purposing Strategy: Sub-Lethal Concentrations of an Eicosanoid Derived from the Omega-3-Polyunsaturated Fatty Acid Resolvin D1 Affect Dual Species Biofilms
Source: Int J Mol Sci. 2023 Aug 17;24(16):12876. doi: 10.3390/ijms241612876 (PMC10454369; doi:10.3390/ijms241612876)
Supplement: Supplementary file 1 [file ijms-24-12876-s001.zip]

Archive with 1 entries (1 files):
- ijms-2548303-supplementary.pdf
